# Supplementary material for: Identification of potential target genes for the tomato fruit-ripening regulator RIN by chromatin immunoprecipitation
Source: BMC Plant Biol. 2011 Jan 30;11:26. doi: 10.1186/1471-2229-11-26 (PMC3039564; doi:10.1186/1471-2229-11-26)
Supplement: Additional file 1 — Primer pairs specific to the CArG-box sites used for enrichment test. Primer pairs used in this study. The melting temperature (Tm) of each pair for qChIP-PCR is indicated in the right column. [file 1471-2229-11-26-S1.XLS]

## Sheet: TableS1
Additional file 1. Primer pairs specific to the CArG-box sites used for enrichment test
Site ID of CArG-box	Forward primer (5' to 3')	Reverse primer (5' to 3')	Tm for qChIP-PCR (°C)	Amplicon size (bp)
009F	TTTAGGGACATATATAAAGAGTGACAATTACC	GCACTACTCTAGCTAACTGAAGAATAACTCC	60	133
016	ATGTCACAAAAGTAGCCATATGTACAGC	AAAAATTTGACTCCGCCTCTGTGAC	60	130
027R	CCATTAGTATAATGTGAAACGAGTTCATC	CTAGCATATTTTTGGGAGTAGTATTGAGC	60	140
042F	GAAACAATGTATTTATCACTTCCAAGG	AATACATGGAGGATCTCCAGAGAGG	60	145
046F_1	AGCTCTAGCTCAGTCACAGTGTAGTTC	TAATATGTGATTCTAGTGGGGTTGCTC	60	135
046F_2	AATACAATTCCCTTTTTCCCATGAAG	TGGTTATGGATGATTTCTCTATGGTTG	60	144
066F	TTTCCTGCAGTTTGAGTTTTAGTTGTC	AAATTTATCCCAATTTCGCTTTCTACC	60	143
073F	TGAGATAATTGTGAGGAAAATAACTTGTC	TGTTTGTCCTTTATTTCAAAACCTAGC	60	141
090R	AATCAAACTTTAAGATGGTGCGATG	TTTTTGCGTCTTTTGGGTATGTTAG	60	138
100_1	CAGTAGTCTCGATGAACACTCTGATG	AGTCAACTCATACATCATTGAAGCTG	60	134
100_2	GAGAGGTGATGCCTTCTTTCAGG	CTAGAATTGGACCCCGCCAGAT	60	150
128R	GACCATTTGTATTCCCCCTTCATAC	ATGTCCTTATTATGAGATGGATGTCTC	60	142
133R	CTTCTTCGCACTCCTTCAAACG	CTTGGTAGAAGAAGAGCCATTCG	60	149
ACS2-a1)	ATCATACGATCACAAACGAGCTATTC	ATTCACACCACCTTTAAACCCTTAC	60	130
ACS2-b	CAAAAACATTTAAGCTACCAAATATGAA	AAGTACGCATTAAAAGAAGATCTACGA	60	150
ACS4-a	CAACCACACAATATCGAGTTTATCA	CTTACTATAAATAAACGCCCCAGGA	60	140
ACS4-b	GTCCCTCCATTTTATTTTGCGTCT	CAAGTCAAGCCTTTATACGAAAGGATAC	60	135
ACS4-c	AGAATAGCGTAGAATTCATATAAGTAAAAG	AACTTTCGGGGGAAAACAAA	57	160
ACO1	CCTAACAGAGTTCGATGGGTTG	GGTGGAATAATTTGAAATATAAAGACG	60	141
ETR3-a	CTTTTCGGCGTGGTAGTTGAAATGT	ACCAAGTAGAGCATGGTTTTTCTCC	60	150
ERT3-b	TCACTTATACTGAACTATGAAGAAAATCC	TACATGAAATCTTAGCTCTCTTAATTCAC	60	138
PG-a	TAAAACAAGACGAAATTGTTCGAGTC	AATTCGGGTGTACTACTTCTTTACCA	60	150
PG-b	ACAAAAATGTCCAAGAAACTCTTTCG	TTTTTATGATAAGAGGTATGGGAAGG	60	144
TBG4-a	TACCGATCCGACATTTATCGAC	GGTATGCAGATATCCTTCGTCGT	60	144
TBG4-b	ATTGGATAATCTAAAGTGCTGGGTCA	TGTGTGTTTTTGGTTGCAACTGCT	60	136
EXP1-a	TGTATTTCATAAGTTCGGTTAAATTTGATT	TTGTTCTAGATCTTGCAAAATAATACGTC	57	139
EXP1-b	AATGTAAAAGGGGGCCACATC	AATCATCGGCCCATATATTACGC	60	133
MAN4	TACAATTAAATCATTGAGCAAATGCAG	ATCTTATTGTGTCTTTTCTTATTTTGTTGG	57	130
PSY1	CTCCGCATACGACTAGCGACT	CACTTTTTGGGGGTAATGGATG	60	149
INV	GACATGAACCTTTTTGGATAAGAATGTA	CTTCGTATTCAAGTGTATTCAAGTCTCA	60	148
RIN-a	ATTTTAAACTTATTCTATAACTGGATTTCA	ATTCCAACTCTAATTTGTTATAGTCAAGA	57	142
RIN-b	CATCCATTACATATTTTAAAGAGAACA	CTTAGTAGTGACCGATACTTTTCTTTC	57	145
Actin2)	CCATCAATGATCGGAATGGAAG	TCAGCAATACCAGGGAACATTG	60	143
1) The CArG-box site at 1,691 bp-upstream of the LeACS2 gene for 1-aminocyclopropane-1-carboxylic acid synthase (accession number X59139) was used (Ito et al. 2008).
2) The Actin gene (accession number U60482) was used as a negative control (Ito et al. 2008).
