# Supplementary material for: Identification of potential target genes for the tomato fruit-ripening regulator RIN by chromatin immunoprecipitation
Source: BMC Plant Biol. 2011 Jan 30;11:26. doi: 10.1186/1471-2229-11-26 (PMC3039564; doi:10.1186/1471-2229-11-26)
Supplement: Additional file 2 — Primer pairs specific to the tomato ESTs found in this study used for expression analysis and results of similarity searches for the ESTs. Primer pairs used in this study. Known proteins with the most significant similarity to proteins encoded by the ESTs are shown. [file 1471-2229-11-26-S2.XLS]

## Sheet: TableS2
Additional file2. Primer pairs specific to the tomato ESTs found in this study used for expression analysis and results of similarity searches for the ESTs.
EST or gene	Forward primer (5' to 3')	Reverse primer (5' to 3')	Similar proteins (Genbank accession no.; identity in amino acid level) for ESTs or Genbank accession nos. for known genes	Amplicon size (bp)
SGN-U579887	TGGTTCTTCCAATTTTTCATTTGTACT	GACACAAAAGTTGCATTATTACAAGACT	Citrus maxima ascorbate peroxidase (ACM17463.1; 92%)	139
SGN-U593726	AGCCCGGCTACTTCAACTTGTC	CTGGTCCGTCTAAAGAGCCATC	Ricinus communis putative nodulation receptor kinase precursor (EEF37153.1; 72%)	144
SGN-U571769	TGGTTCCTATTCTAAACGAAGTTGG	CATCCTTGAACAATATGAAGGTTGG	Arabidopsis thaliana thioredoxin Y1 (AAR20734.1; 61%)	138
SGN-U604335	GCATGTGGTCCGAAGATAATCC	TCGTTTACAGCAGCAACTGAAC	Populus trichocarpa SET domain protein (EEE93699.1; 43%)	150
RIN	ATGGCATTGTGGTGAGCAAAG	GTTGATGGTGCTGCATTTTCG	AF448522	147
CAC	CCTCCGTTGTGATGTAACTGG	ATTGGTGGAAAGTAACATCATCG	SGN-U314153 1)	173
1) SGN unigene identifier.
