# Supplementary material for: Identification of potential target genes for the tomato fruit-ripening regulator RIN by chromatin immunoprecipitation
Source: BMC Plant Biol. 2011 Jan 30;11:26. doi: 10.1186/1471-2229-11-26 (PMC3039564; doi:10.1186/1471-2229-11-26)
Supplement: Additional file 3 — A checklist outlining the DNA to qChIP-PCR quality/methodology as described in [59]. [file 1471-2229-11-26-S3.XLS]

## Sheet: Sheet1
Additional file 3. A checklist outlining the DNA to qChIP-PCR quality/methodology as described in Bustin et al. (2009).
Item to check	Details
EXPERIMENTAL DESIGN
Definition of experimental and control groups	Provided in the methods section
Number within each group	Three different tomato fruits at the ripening stage (pink coloring)
Assay carried out by core lab or investigator's lab?	Investigator's lab
SAMPLE
Description	Provided in the methods section
Volume/mass of sample processed	In general, a total of 20-50 g of the fruits was sliced, fixed with formaldehyde for 10 min, frozen immediately with liquid nitrogen and stored at -80°C.
Microdissection or macrodissection
Processing procedure
If frozen - how and how quickly?
If fixed - with what, how quickly?
Sample storage conditions and duration (especially for FFPE samples)
NUCLEIC ACID EXTRACTION
Procedure and/or instrumentation	The procedure of DNA preparation by ChIP is described in Ito et al. (2008).
Name of kit and details of any modifications	No kit and additional reagents were used.
Source of additional reagents used
Details of DNase or RNAse treatment	Unnecessary in this assay
Contamination assessment (DNA or RNA)
Nucleic acid quantification	The ethanol-precipitated DNA was resuspended in 50 μl TE buffer. The DNA concentration and purity of the samples was measured by using Nanodrop ND-1000 spectrophotometer (NanoDrop Technologies). The yield is about 5-10 ng per 10-25 g fruits. The A260/280 ratio is generally between 1.7 and 2.0. Inhibition testing was not performed, but DNA quality was generally confirmed by agarose gel electrophor…
Instrument and method
Purity (A260/A280)
Yield
DNA integrity method/instrument
RIN/RQI or Cq of 3' and 5' transcripts
Electrophoresis traces
Inhibition testing (Cq dilutions, spike or other)
REVERSE TRANSCRIPTION
Complete reaction conditions	RT was not performed due to the DNA quantification assay.
Amount of RNA and reaction volume
Priming oligonucleotide (if using GSP) and concentration
Reverse transcriptase and concentration
Temperature and time
Manufacturer of reagents and catalogue numbers
Cqs with and without RT
Storage conditions of cDNA
qPCR TARGET INFORMATION
If multiplex, efficiency and LOD of each assay.	Multiplex qPCR was not performed.
Sequence accession number	Shown in Table 1 and 2
Location of amplicon	Shown in Table 1 and 2
Amplicon length	Shown in Additional File 1
In silico specificity screen (BLAST, etc)	BLAST
Pseudogenes, retropseudogenes or other homologs?
Sequence alignment
Secondary structure analysis of amplicon	Not analyzed
Location of each primer by exon or intron (if applicable)	Promoter regions
What splice variants are targeted?	No variant
qPCR OLIGONUCLEOTIDES
Primer sequences	Shown in Additional File 1
RTPrimerDB Identification Number	None
Probe sequences	None
Location and identity of any modifications	None
Manufacturer of oligonucleotides	Hokkaido System Science Co., Ltd. (Sapporo, Hokkaido, Japan)
Purification method	Salt-free
qPCR PROTOCOL
Complete reaction conditions	Provided in the methods section
Reaction volume and amount of cDNA/DNA	50 µl reaction volume containing 0.1-0.2 ng of DNA
Primer, (probe), Mg++ and dNTP concentrations	200 nM of each forward and reverse primer
Polymerase identity and concentration	Included in the Power SYBR Green PCR Master Mix
Buffer/kit identity and manufacturer	1 x Power SYBR Green PCR Master Mix (Applied Biosystems, Cat# 4367660)
Exact chemical constitution of the buffer	Included in the Power SYBR Green PCR Master Mix
Additives (SYBR Green I, DMSO, etc.)	SYBR Green I, included in the Power SYBR Green PCR Master Mix
Manufacturer of plates/tubes and catalog number	Applied Biosystems (Cat# 4323032)
Complete thermocycling parameters	95°C for 10 min, 40 cycles of 95°C for 15 sec and 60°C (or 57°C) for 1 min, followed by dissociation step [95°C for 15 sec, 60°C (or 57°C) for 30 sec and 95°C for 15 sec]
Reaction setup (manual/robotic)	Manual
Manufacturer of qPCR instrument	The 7300 real-time PCR system from Applied Biosystems
qPCR VALIDATION
Specificity (gel, sequence, melt, or digest)	The products were confirmed by size estimations on a 2% agarose gel and by analyzing their melting curves in the dissociation step.
For SYBR Green I, Cq of the NTC	No or negligible Cqs
Evidence of optimisation (from gradients)	We performed relative quantification for enrichment test by using ‘-ΔΔCt’ method (Livak and Schmittgen, 2005) without standard curves. However, all the primer pairs were designed to amplify the products in a range of 130-160 bp and slopes of the amplification plots of the amplicons seem to be similar among them except two sites, EXP1-a and 128R, as described in the text.
Standard curves with slope and y-intercept
PCR efficiency calculated from slope
Confidence interval for PCR efficiency or standard error
r2 of standard curve
Linear dynamic range
Cq variation at lower limit
Confidence intervals throughout range
Evidence for limit of detection
If multiplex, efficiency and LOD of each assay.	Multiplex qPCR was not performed.
DATA ANALYSIS
qPCR analysis program (source, version)	Applied Biosystems, SDS v1.4
Cq method determination	Setting the threshold to 0.2
Outlier identification and disposition	No data have been excluded from the calculations.
Results of NTCs	No or negligible Cqs
Justification of number and choice of reference genes	Actin gene sequence, which had been previously tested (Ito et al. 2008), was used as reference.
Description of normalisation method
Number and concordance of biological replicates	3
Number and stage (RT or qPCR) of technical replicates	To check reprducibility, we performed qPCR of the Actin gene sequence with 2 technical replicates in one of the DNA pools by ChIP. The result showed that the difference in Cqs was confirmed to be between 0.1-0.6 (0.2-1.4%CV) between the qPCR replicates. Moreover, the enrichment levels of the CArG-box sites analyzed were confirmed to be similar among 3 biological replicates.
Repeatability (intra-assay variation)
Reproducibility (inter-assay variation, %CV)
Power analysis	We did not perform statistical analysis. However, the difference in enrichment level between the IPed DNA and the PI-treated control is obvious to at least 12 sites in the ripening-induced gene promoters and 4 novel sites as described in the text by qChIP-PCR experiments with 3 biological replicates.
Statistical methods for result significance
Software (source, version)
Cq or raw data submission using RDML	None
Bustin SA, Benes V, Garson JA, Hellemans J, Huggett J, Kubista M, Mueller R, Nolan T, Pfaffl MW, Shipley GL, Vandesompele J, Wittwer CT (2009) The MIQE guidelines: minimum information for publication of quantitative real-time PCR experiments. Clin. Chem., 55(4):611-622.
Ito Y, Kitagawa M, Ihashi N, Yabe K, Kimbara J, Yasuda J, Ito H, Inakuma T, Hiroi S, Kasumi T (2008) DNA-binding specificity, transcriptional activation potential, and the rin mutation effect for the tomato fruit-ripening regulator RIN. Plant J., 55(2):212-223.
Livak KJ, Schmittgen TD (2001) Analysis of relative gene expression data using real-time quantitative PCR and the 2(-Delta Delta C(T)) Method. Methods. 25(4):402-8.
