# Supplementary material for: Identification of potential target genes for the tomato fruit-ripening regulator RIN by chromatin immunoprecipitation
Source: BMC Plant Biol. 2011 Jan 30;11:26. doi: 10.1186/1471-2229-11-26 (PMC3039564; doi:10.1186/1471-2229-11-26)
Supplement: Additional file 4 — A checklist outlining the RNA to qRT-PCR quality/methodology as described in [59]. [file 1471-2229-11-26-S4.XLS]

## Sheet: Sheet1
Additional file 4. A checklist outlining the RNA to qRT-PCR quality/methodology as described in Bustin et al. (2009).
Item to check	Details
EXPERIMENTAL DESIGN
Definition of experimental and control groups	Provided in the methods section
Number within each group	Two different tomato fruits at the mature green, pink coloring and red ripe stages in the normal line and rin mutant.
Assay carried out by core lab or investigator's lab?	Investigator's lab
SAMPLE
Description	Provided in the methods section
Volume/mass of sample processed	The fruits was frozen immediately with liquid nitrogen, ground by using homogenizer. A 0.2 mg of the powder was used for RNA extraction.
Microdissection or macrodissection
Processing procedure
If frozen - how and how quickly?
If fixed - with what, how quickly?
Sample storage conditions and duration (especially for FFPE samples)
NUCLEIC ACID EXTRACTION
Procedure and/or instrumentation	According to RNeasy Plus Mini Kit (Qiagen, Cat# 74134) manual. No modification and additional reagents were used.
Name of kit and details of any modifications
Source of additional reagents used
Details of DNase or RNAse treatment	Remove DNA contamination by using the gDNA eliminator spin column included in RNeasy Plus Mini Kit (Qiagen)
Contamination assessment (DNA or RNA)	No amplification was detected in no RT samples.
Nucleic acid quantification	Spectrophotometer
Instrument and method	A 1:50 dilution was measured with the Nanodrop ND-1000 spectrophotometer (NanoDrop Technologies)
Purity (A260/A280)	The A260/280 ratio is generally >2.0.
Yield	About 5-20 μg per 0.2 mg fruits
RNA integrity method/instrument	RNA integrity (RIN/RQI or Cq of 3' and 5' transcripts) was not confirmed. However, the RNA integrity was confirmed by 1.2% agarose gel electrophoresis.
RIN/RQI or Cq of 3' and 5' transcripts
Electrophoresis traces
Inhibition testing (Cq dilutions, spike or other)	No inhibition was confirmed by inhibition testing with Cq dilutions.
REVERSE TRANSCRIPTION
Complete reaction conditions	According to PrimeScript II 1st strand cDNA Synthesis Kit (Takara Biotech, Kusatsu, Shiga, Japan) manual
Amount of RNA and reaction volume	20 μl reaction volume containing 0.5 μg of total RNA
Priming oligonucleotide (if using GSP) and concentration	2.5 μM of oligo dT primer included in PrimeScript II 1st strand cDNA Synthesis Kit (Takara Biotech)
Reverse transcriptase and concentration	10 U/μl of PrimeScript II RTase included in PrimeScript II 1st strand cDNA Synthesis Kit (Takara Biotech)
Temperature and time	42°C for 1 hour
Manufacturer of reagents and catalogue numbers	PrimeScript II 1st strand cDNA Synthesis Kit (Takara Biotech, Cat# 6210A)
Cqs with and without RT	The amplicon of CAC gene was used for the evaluation of the cDNA quality and in this case the Cqs with RT are about 21-22, without RT no amplification was detected.
Storage conditions of cDNA	Stored at -20°C
qPCR TARGET INFORMATION
If multiplex, efficiency and LOD of each assay.	Multiplex qPCR was not performed.
Sequence accession number	Shown in Additional File 2
Location of amplicon	Exons
Amplicon length	Shown in Additional File 2
In silico specificity screen (BLAST, etc)	BLAST, no pseudogenes or homologs were found.
Pseudogenes, retropseudogenes or other homologs?
Sequence alignment
Secondary structure analysis of amplicon	Not analyzed
Location of each primer by exon or intron (if applicable)	Exons
What splice variants are targeted?	No variant
qPCR OLIGONUCLEOTIDES
Primer sequences	Shown in Additional File 2
RTPrimerDB Identification Number	None
Probe sequences	None
Location and identity of any modifications	None
Manufacturer of oligonucleotides	Hokkaido System Science Co., Ltd. (Sapporo, Hokkaido, Japan)
Purification method	Salt-free
qPCR PROTOCOL
Complete reaction conditions	Provided in the methods section
Reaction volume and amount of cDNA/DNA	50 µl reaction volume containing 2 µl of cDNA reaction mixture
Primer, (probe), Mg++ and dNTP concentrations	200 nM of each forward and reverse primer
Polymerase identity and concentration	Included in the Power SYBR Green PCR Master Mix
Buffer/kit identity and manufacturer	1 x Power SYBR Green PCR Master Mix (Applied Biosystems, Cat# 4367660)
Exact chemical constitution of the buffer	Included in the Power SYBR Green PCR Master Mix
Additives (SYBR Green I, DMSO, etc.)	SYBR Green I, included in the Power SYBR Green PCR Master Mix
Manufacturer of plates/tubes and catalog number	Applied Biosystems (Cat# 4323032)
Complete thermocycling parameters	95°C for 10 min, 40 cycles of 95°C for 15 sec and 60°C for 1 min, followed by dissociation step [95°C for 15 sec, 60°C for 30 sec and 95°C for 15 sec]
Reaction setup (manual/robotic)	Manual
Manufacturer of qPCR instrument	The 7300 real-time PCR system from Applied Biosystems
qPCR VALIDATION
Specificity (gel, sequence, melt, or digest)	The products were confirmed by size estimations on a 2% agarose gel and by analyzing their melting curves in the dissociation step.
For SYBR Green I, Cq of the NTC	No or negligible Cqs
Evidence of optimisation (from gradients)	The standard carves with slopes between -3.4 to -3.9 and y-intercepts between 38 to 40, when the log10 of the template concentration is plotted on x-axis and Cq is plotted on y-axis.
Standard curves with slope and y-intercept
PCR efficiency calculated from slope	0.79 - 0.97
Confidence interval for PCR efficiency or standard error	Not analyzed
r2 of standard curve	>0.99
Linear dynamic range	Accurate quantification was possible over 6 orders of magnitude of concentration.
Cq variation at lower limit	Cq of 35
Confidence intervals throughout range	Not analyzed
Evidence for limit of detection	Cq values obtained after cycle 40 were considered out of accurate quantifiable range.
If multiplex, efficiency and LOD of each assay.	Multiplex qPCR was not performed.
DATA ANALYSIS
qPCR analysis program (source, version)	Applied Biosystems, SDS v1.4
Cq method determination	Setting the threshold to 0.2
Outlier identification and disposition	No data have been excluded from the calculations.
Results of NTCs	No or negligible Cqs
Justification of number and choice of reference genes	The CAC gene, which had been previously tested (Expósito-Rodríguez et al. 2008), was used as reference.
Description of normalisation method
Number and concordance of biological replicates	2
Number and stage (RT or qPCR) of technical replicates	To check reprducibility, we performed qPCR of the CAC gene with 4 or 5 technical replicates in the cDNA samples used in this study. The results showed that the difference in Cqs was confirmed to be between 0.3-0.7 (0.5-1.1%CV) among the qPCR replicates. Moreover, the expression levels of the genes analyzed were confirmed to be similar between 2 biological replicates.
Repeatability (intra-assay variation)
Reproducibility (inter-assay variation, %CV)
Power analysis	We did not perform statistical analysis. However, the expression levels of the genes analyzed were confirmed to be similar between 2 biological replicates.
Statistical methods for result significance
Software (source, version)
Cq or raw data submission using RDML	None
Bustin SA, Benes V, Garson JA, Hellemans J, Huggett J, Kubista M, Mueller R, Nolan T, Pfaffl MW, Shipley GL, Vandesompele J, Wittwer CT (2009) The MIQE guidelines: minimum information for publication of quantitative real-time PCR experiments. Clin. Chem., 55(4):611-622.
Ito Y, Kitagawa M, Ihashi N, Yabe K, Kimbara J, Yasuda J, Ito H, Inakuma T, Hiroi S, Kasumi T (2008) DNA-binding specificity, transcriptional activation potential, and the rin mutation effect for the tomato fruit-ripening regulator RIN. Plant J., 55(2):212-223.
Exposito-Rodriguez M, Borges AA, Borges-Perez A, Perez JA (2008) Selection of internal control genes for quantitative real-time RT-PCR studies during tomato development process. BMC Plant Biol., 8:131.
